# Supplementary material for: Matching intraoperative teaching and learning for medical undergraduates via modified briefing-intraoperative teaching-debriefing (BID) model
Source: Sci Rep. 2023 Aug 23;13:13732. doi: 10.1038/s41598-023-40755-9 (PMC10447542; doi:10.1038/s41598-023-40755-9)
Supplement: Supplementary file 2 — Supplementary Tables. [file 41598_2023_40755_MOESM2_ESM.xlsx]

## Sheet: pre-test N=37
Group	Pre-test Date	Post-test Date	Duration	Cervical cancer	Lung adenocarcinoma	Ovarian cancer	Lung metastasis	Malignant neoplasm of endometrium	Endometrium cancer	Venous port implantation	Breast cancer	Small cell lung cancer admission	Carcinomatosis with suspect ovary lesion	Esophagus cancer	Nonhodgkin lymphoma	Acute myeloblastic leukemia	Urothelial carcinoma	Indication	Anesthesia	Surface landmark identifying	epidermis	subcutaneous	fascia	deltoid muscle	pectoralis major muscle	cephalic vein	deltoid-pectoral groove	clavicle	other	Identifying surgical anatomy structure choose number	Venous access	Chest X-ray confirmation for tip location	port fixation	fascia layer	skin close	other	Wound closure number	Suture material for port fixation	Suture material for fascia and epidermis
Non-suture	20190902			1	0	0	0	0	0	0	0	0	0	0	0	0	0	1	2	1	1	1	1	1	1	1	1	1	0	8	1	2	1	1	1	0	3	3	3
Non-suture	20200120			0	1	0	0	0	0	0	0	0	0	0	0	0	0	1	1	1	1	1	1	1	1	1	1	1	0	8	1	3	1	1	1	0	3	1	1
Non-suture	20190903			0	0	1	0	0	0	0	0	0	0	0	0	0	0	1	2	1	1	1	0	0	0	1	0	1	0	4	2	2	0	1	0	0	1	2	3
Non-suture	20191224			1	0	0	0	0	0	0	0	0	0	0	0	0	0	1	2	1	1	1	1	0	1	1	0	1	0	6	1	3	1	1	1	0	3	2	3
Non-suture	20200121			0	0	0	0	1	0	0	0	0	0	0	0	0	0	1	2	1	1	1	1	1	1	1	1	0	0	7	1	2	1	1	1	0	3	3	3
Non-suture	20200123			0	0	0	0	0	1	0	0	0	0	0	0	0	0	1	1	1	0	0	0	0	0	1	0	0	0	1	1	1	1	0	1	0	2	1	3
Non-suture	20191029			0	0	0	0	0	0	1	0	0	0	0	0	0	0	1	2	1	0	0	0	0	0	1	0	1	0	2	3	1	1	1	1	0	3	3	2
Non-suture	20191224			0	0	0	0	0	0	0	1	0	0	0	0	0	0	1	2	1	1	1	0	1	1	0	1	1	0	6	2	1	1	0	0	0	1	1	3
Non-suture	20190909			0	0	0	0	0	0	0	0	1	0	0	0	0	0	1	1	1	1	1	1	1	1	1	1	1	0	8	1	1	1	0	0	0	1	3	1
Non-suture	20200207			0	0	0	0	0	1	0	0	0	0	0	0	0	0	1	2	1	1	1	1	0	0	1	1	1	0	6	1	2	1	0	1	0	2	1	4
Non-suture	20200207			0	0	0	0	0	1	0	0	0	0	0	0	0	0	1	3	2	0	0	0	0	0	0	1	1	0	2	3	2	1	0	0	0	1	1	3
Non-suture	20200210			0	0	0	0	0	0	0	0	0	1	0	0	0	0	1	2	2	0	1	0	0	1	0	1	1	0	4	2	2	0	0	1	0	1	1	1
Non-suture	20200210			0	0	0	0	0	0	0	0	0	1	0	0	0	0	1	1	1	0	1	1	0	0	0	0	0	0	2	2	2	1	0	1	0	2	3	3
Non-suture	20200219			0	0	0	0	0	0	1	0	0	0	0	0	0	0	1	2	1	0	0	0	0	0	0	0	1	0	1	2	2	1	1	1	0	3	1	2
Non-suture	20200219			0	0	0	0	0	0	1	0	0	0	0	0	0	0	1	2	1	0	1	0	0	0	0	1	1	0	3	3	2	1	1	1	0	3	1	2
Suture	20200303			0	0	0	0	0	1	0	0	0	0	0	0	0	0	1	3	1	1	1	1	1	1	1	0	1	0	7	1	2	1	1	1	0	3	1	3
Suture	20200302			0	0	0	0	0	1	0	0	0	0	0	0	0	0	1	3	1	0	0	0	1	1	1	0	1	0	4	2	1	1	1	1	0	3	1	3
Suture	20200306			0	0	0	0	0	0	0	0	0	0	1	0	0	0	1	2	1	1	1	1	0	0	0	0	1	0	4	2	3	1	1	1	0	3	2	2
Suture	20200306			0	0	0	0	0	0	0	0	0	0	1	0	0	0	1	2	1	1	1	1	0	0	0	0	1	0	4	2	3	1	1	1	0	3	2	2
Suture	20200309			0	0	0	0	0	0	1	0	0	0	0	0	0	0	1	2	1	0	0	0	1	0	1	0	1	0	3	2	3	0	0	1	0	1	1	3
Suture	20200309			0	0	0	0	0	0	1	0	0	0	0	0	0	0	1	2	1	0	0	0	0	0	0	0	1	0	1	2	3	0	0	1	0	1	2	3
Suture	20200317			0	0	0	0	0	0	0	0	0	0	0	1	0	0	1	2	1	1	1	1	1	1	1	1	1	0	8	2	3	1	1	1	0	3	1	3
Suture	20200317			0	0	0	0	0	0	0	0	0	0	0	1	0	0	1	2	1	0	1	0	0	1	1	0	0	0	3	2	1	1	0	0	0	1	1	2
Suture	20200330			0	0	1	0	0	0	0	0	0	0	0	0	0	0	1	2	1	0	0	0	0	1	1	0	1	0	3	2	1	1	1	1	0	3	1	3
Suture	20200330			0	0	1	0	0	0	0	0	0	0	0	0	0	0	1	2	1	0	1	1	1	1	0	1	1	0	6	2	2	1	1	1	0	3	3	3
Suture	20200407			0	0	1	0	0	0	0	0	0	0	0	0	0	0	1	2	1	0	0	0	0	0	0	0	1	0	1	2	3	1	1	1	0	3	2	3
Suture	20200407			0	0	1	0	0	0	0	0	0	0	0	0	0	0	1	2	1	1	1	1	1	1	1	1	1	0	8	2	3	1	1	1	0	3	2	3
Suture	20200414			1	0	0	0	0	0	0	0	0	0	0	0	0	0	1	2	1	1	0	1	0	1	1	0	0	0	4	2	3	0	0	1	0	1	1	3
Suture	20200414			1	0	0	0	0	0	0	0	0	0	0	0	0	0	1	2	1	1	0	1	0	1	0	0	0	0	3	2	3	1	0	0	0	1	1	3
Suture	20200414			0	0	0	0	0	0	0	0	0	0	0	0	1	0	1	2	1	1	1	1	1	1	1	1	1	0	8	2	2	0	0	1	0	1	1	3
Suture	20200414			0	0	0	0	0	0	0	0	0	0	0	0	1	0	1	2	1	1	1	1	1	1	1	1	1	1	9	2	3	1	0	0	0	1	1	3
Suture	20200420			0	0	0	0	0	1	0	0	0	0	0	0	0	0	1	2	1	1	1	1	1	1	1	1	1	1	9	2	3	1	1	1	0	3	1	3
Suture	20200420			0	0	0	0	0	1	0	0	0	0	0	0	0	0	1	2	1	1	1	1	1	1	1	1	1	1	9	2	3	1	1	1	0	3	1	3
Suture	20200427			0	0	0	0	0	0	0	0	0	0	0	0	0	1	1	2	1	0	0	0	1	0	1	1	0	0	3	1	3	1	1	1	0	3	2	3
Suture	20200428			0	0	0	0	0	0	0	0	0	0	0	0	0	1	1	2	1	1	1	1	1	1	1	1	1	0	8	1	3	1	1	1	0	3	3	3
Suture	20200428			0	1	0	0	0	0	0	0	0	0	0	0	0	0	1	2	1	0	0	0	0	0	1	0	0	0	1	1	3	1	1	0	0	2	1	3
Suture	20200428			0	1	0	0	0	0	0	0	0	0	0	0	0	0	1	2	1	0	0	0	0	0	1	0	0	0	1	2	3	1	0	0	0	1	1	3
																		Indication	non-suture	percentage	suture	percentage								Venous access		non-suture	percentage	suture	percentage
																		chemotherapy	15	1	22	1								cephalic vein		7	0.466667	4	0.181818
																		nutrition	0	0	0	0								subclavian vein (puncture)		5	0.333333	18	0.818182
																		difficulty in venous access	0	0	0	0								internal jugular vein		3	0.2	0	0
																		Anesthesia												Chest X-ray confirmation for tip location
																		IVGA	4	0.266667	0	0								below carina		4	0.266667	3	0.136364
																		LMA	10	0.666667	20	0.909091								above carina		9	0.6	3	0.136364
																		GA	1	0.0666667	2	0.0909091								subclavin vein		2	0.133333	16	0.727273
																		Surface landmark identifying												Suture material for port fixation
																		infra-clavicular region	13	0.866667	22	1								Nylon		8	0.533333	14	0.636364
																		neck (internal jugular vein)	2	0.133333	0	0								Vicryl		2	0.133333	6	0.272727
																														Prolene		5	0.333333	2	0.0909091
																														Suture material for fascia and epidermis
																														Fascia- Nylon; epidermis - Vicryl		3	0.2	0	0
																														Fascia - Vicryl; epidermis - Vicryl		3	0.2	3	0.136364
																														Fascia - Vicryl; epidermis - Nylon		8	0.533333	19	0.863636
																														Fascia - Nylon; epidermis - Nylon		1	0.0666667	0	0

## Sheet: post-test N=37
Group	Pre-test Date	Post-test Date	Duration	Cervical cancer	Lung adenocarcinoma	Ovarian cancer	Lung metastasis	Malignant neoplasm of endometrium	Endometrium cancer	Venous port implantation	Breast cancer	Small cell lung cancer admission	Carcinomatosis with suspect ovary lesion	Esophagus cancer	Nonhodgkin lymphoma	Acute myeloblastic leukemia	Urothelial carcinoma	Indication	Anesthesia	Surface landmark identifying	epidermis	subcutaneous	fascia	deltoid muscle	pectoralis major muscle	cephalic vein	deltoid-pectoral groove	clavicle	other	Identifying surgical anatomy structure	Venous access	Chest X-ray confirmation for tip location	port fixation	fascia layer	skin close	other	Wound closure number	Suture material for port fixation	Suture material for fascia and epidermis
Non-suture	20190902	20190910	8	1	0	0	0	0	0	0	0	0	0	0	0	0	0	1	2	1	1	1	1	1	1	1	1	1	0	8	1	3	1	1	1	0	3	3	3
Non-suture	20200120	20200127	7	0	1	0	0	0	0	0	0	0	0	0	0	0	0	1	1	1	1	1	1	1	1	1	1	1	0	8	1	3	1	1	1	0	3	1	3
Non-suture	20190903	20200906	3	0	0	1	1	0	0	0	0	0	0	0	0	0	0	1	1	1	1	1	1	0	0	1	0	1	0	5	1	1	1	1	1	0	3	2	3
Non-suture	20191224	20200121	28	1	0	0	0	0	0	0	0	0	0	0	0	0	0	1	2	1	1	1	1	0	1	1	0	1	0	6	1	3	1	1	1	0	3	2	3
Non-suture	20200121	20200130	9	0	0	0	0	1	0	0	0	0	0	0	0	0	0	1	2	1	1	1	1	1	1	1	1	0	0	7	1	2	1	1	1	0	3	3	3
Non-suture	20200123	20200131	8	0	0	0	0	0	1	0	0	0	0	0	0	0	0	1	2	1	1	1	1	0	0	1	0	1	0	5	1	2	1	1	1	0	3	1	3
Non-suture	20191029	20191029	1	0	0	0	0	0	0	1	0	0	0	0	0	0	0	1	2	1	0	0	0	0	0	1	0	1	0	2	3	1	1	1	1	0	3	2	2
Non-suture	20191224	20191224	1	0	0	0	0	0	0	0	1	0	0	0	0	0	0	1	2	1	1	1	1	1	1	0	1	1	0	7	2	1	1	1	1	0	3	2	3
Non-suture	20190909	20190920	11	0	0	0	0	0	0	0	0	1	0	0	0	0	0	1	1	1	1	1	1	1	1	1	1	1	0	8	1	1	1	0	0	0	1	3	1
Non-suture	20200207	20200210	3	0	0	0	0	0	1	0	0	0	0	0	0	0	0	1	2	1	1	1	0	1	1	1	1	1	0	7	1	1	1	0	1	0	2	1	3
Non-suture	20200207	20200210	3	0	0	0	0	0	1	0	0	0	0	0	0	0	0	1	3	1	1	1	1	1	1	1	1	1	0	8	1	1	1	0	1	0	2	2	3
Non-suture	20200210	20200210	1	0	0	0	0	0	0	0	0	0	1	0	0	0	0	1	1	1	0	0	0	1	1	1	1	1	0	5	1	2	1	1	1	0	3	3	3
Non-suture	20200210	20200210	1	0	0	0	0	0	0	0	0	0	1	0	0	0	0	1	1	1	0	0	0	1	1	1	1	1	0	5	1	2	1	1	1	0	3	3	3
Non-suture	20200219	20200219	1	0	0	0	0	0	0	1	0	0	0	0	0	0	0	1	2	1	0	0	0	1	1	0	1	0	0	3	2	1	1	1	1	0	3	3	1
Non-suture	20200219	20200219	1	0	0	0	0	0	0	1	0	0	0	0	0	0	0	1	2	1	1	1	1	1	1	1	1	1	1	9	2	1	1	1	1	0	3	2	3
Suture	20200303	20200303	1	0	0	0	0	0	1	0	0	0	0	0	0	0	0	1	3	1	1	1	1	1	1	1	1	1	0	8	1	1	1	1	1	0	3	1	3
Suture	20200302	20200303	1	0	0	0	0	0	1	0	0	0	0	0	0	0	0	1	2	1	1	1	0	1	1	1	0	1	0	6	1	2	1	1	1	0	3	1	3
Suture	20200306	20200306	1	0	0	0	0	0	0	0	0	0	0	1	0	0	0	1	2	1	1	1	1	1	1	1	1	1	0	8	1	1	1	1	1	0	3	2	3
Suture	20200306	20200306	1	0	0	0	0	0	0	0	0	0	0	1	0	0	0	1	2	1	1	1	1	1	1	1	1	1	0	8	1	1	1	1	1	0	3	2	3
Suture	20200309	20200309	1	0	0	0	0	0	1	0	0	0	0	0	0	0	0	1	2	1	1	1	1	1	1	1	1	1	0	8	1	1	1	1	1	0	3	2	3
Suture	20200309	20200330	1	0	0	0	0	0	1	0	0	0	0	0	0	0	0	1	2	1	1	1	1	1	1	1	1	1	0	8	1	1	0	0	1	0	1	2	3
Suture	20200317	20200317	1	0	0	0	0	0	0	0	0	0	0	0	1	0	0	1	2	1	1	1	1	1	1	1	1	1	0	8	2	2	1	1	1	0	3	2	3
Suture	20200317	20200323	7	0	0	0	0	0	0	0	0	0	0	0	1	0	0	1	3	1	0	0	0	1	1	0	0	1	0	3	2	2	0	0	1	0	1	2	3
Suture	20200330	20200330	1	0	0	1	0	0	0	0	0	0	0	0	0	0	0	1	2	2	0	0	0	1	1	0	0	1	0	3	1	1	0	0	1	0	1	1	3
Suture	20200330	20200407	1	0	0	1	0	0	0	0	0	0	0	0	0	0	0	1	2	1	0	1	1	1	1	0	1	1	0	6	2	2	1	1	1	0	3	3	3
Suture	20200407	20200407	1	0	0	1	0	0	0	0	0	0	0	0	0	0	0	1	2	1	1	1	1	1	1	1	1	1	0	8	1	1	1	1	1	0	3	2	3
Suture	20200407	20200407	1	0	0	1	0	0	0	0	0	0	0	0	0	0	0	1	2	1	1	1	1	1	1	1	1	1	0	8	1	1	1	1	1	0	3	2	3
Suture	20200414	20200415	1	1	0	0	0	0	0	0	0	0	0	0	0	0	0	1	2	1	1	1	1	1	1	1	1	1	0	8	1	3	1	1	1	0	3	2	3
Suture	20200414	20200414	1	1	0	0	0	0	0	0	0	0	0	0	0	0	0	1	2	1	1	1	1	1	1	1	1	1	0	8	2	1	1	1	1	0	3	2	3
Suture	20200414	20200414	1	0	0	0	0	0	0	0	0	0	0	0	0	1	0	1	2	1	1	1	1	1	1	1	1	1	0	8	1	1	1	1	1	0	3	2	3
Suture	20200414	20200414	1	0	0	0	0	0	0	0	0	0	0	0	0	1	0	1	2	1	1	1	1	1	1	1	1	1	1	9	2	3	1	1	1	0	3	1	3
Suture	20200420	20200420	1	0	0	0	0	0	1	0	0	0	0	0	0	0	0	1	2	2	0	0	0	1	1	1	1	0	0	4	1	1	1	0	1	0	2	1	3
Suture	20200420	20200419	1	0	1	0	0	0	0	0	0	0	0	0	0	0	0	1	2	1	1	1	1	1	1	1	1	1	1	9	1	3	1	1	1	0	3	2	3
Suture	20200427	20200428	1	0	0	0	0	0	0	0	0	0	0	0	0	0	1	1	2	1	1	1	1	1	1	1	1	1	0	8	1	1	1	1	1	0	3	2	3
Suture	20200428	20200418	10	0	0	0	0	0	0	0	0	0	0	0	0	0	1	1	2	1	1	1	1	1	1	1	1	1	1	9	1	1	1	1	1	0	3	2	3
Suture	20200428	20200428	1	0	1	0	0	0	0	0	0	0	0	0	0	0	0	1	2	1	0	0	0	1	0	0	0	0	0	1	2	1	1	1	1	0	3	2	3
Suture	20200428	20200428	1	0	1	0	0	0	0	0	0	0	0	0	0	0	0	1	2	1	1	1	1	0	1	1	0	0	0	5	1	1	1	1	1	0	3	2	3
																	non-suture	#DIV/0!	0.581627	0.164318											0.0280714	0.271149						0.0824179	0.384
																	suture	#DIV/0!	1	0.162069											0.000321623	7.14783e-05						0.00790743	0.0828975
																	post-inter	#DIV/0!	0.0440301	0.162069											0.748217	0.426921						0.106375	0.0961448
			Duration															Indication	non-suture	percentage	suture	percentage								Venous access	non-suture	percentage	suture	percentage
			1-7 days	30	0.810811													chemotherapy	15	1	22	1								cephalic vein	11	0.733333	16	0.727273
			8-14 days	5	0.135135													nutrition	0	0	0	0								subclavian vein (puncture)	3	0.2	6	0.272727
			＞14 days	2	0.0540541													difficulty in venous access	0	0	0	0								internal jugular vein	1	0.0666667	0	0
																		Anesthesia												Chest X-ray confirmation for tip location
																		IVGA	5	0.333333	20	0.909091								below carina	8	0.533333	15	0.681818
																		LMA	9	0.6	2	0.0909091								above carina	4	0.266667	4	0.181818
																		GA	1	0.0666667	0	0								subclavin vein	3	0.2	3	0.136364
																		Surface landmark identifying												Suture material for port fixation
																		infra-clavicular region	15	1	20	0.909091								Nylon	3	0.2	5	0.227273
																		neck (internal jugular vein)	0	0	2	0.0909091								Vicryl	6	0.4	16	0.727273
																														Prolene	6	0.4	1	0.0454545
																														Suture material for fascia and epidermis
																														Fascia- Nylon; epidermis - Vicryl	2	0.133333	0	0
																														Fascia - Vicryl; epidermis - Vicryl	1	0.0666667	0	0
																														Fascia - Vicryl; epidermis - Nylon	12	0.8	22	1
																														Fascia - Nylon; epidermis - Nylon	0	0	0	0

## Sheet: pre post test (ＭＣ)
	epidermis	subcutaneous	fascia	deltoid muscle	pectoralis major muscle	cephalic vein	deltoid-pectoral groove	clavicle		other	Identifying surgical anatomy structure choose number			Identifying surgical anatomy structure choose number		Identifying surgical anatomy structure choose number
	1	1	1	1	1	1	1	1		0	8		1	6	0.162162	1	0.027027		0.162162	0.027027
	1	1	1	1	1	1	1	1		0	8		2	3	0.0810811	1	0.027027		0.0810811	0.027027
	1	1	0	0	0	1	0	1		0	4		3	6	0.162162	3	0.0810811		0.162162	0.0810811
	1	1	1	0	1	1	0	1		0	6		4	6	0.162162	1	0.027027		0.162162	0.027027
	1	1	1	1	1	1	1	0		0	7		5	0	0	5	0.135135		0	0.135135
	0	0	0	0	0	1	0	0		0	1		6	4	0.108108	3	0.0810811		0.108108	0.0810811
	0	0	0	0	0	1	0	1		0	2		7	2	0.0540541	3	0.0810811		0.0540541	0.0810811
	1	1	0	1	1	0	1	1		0	6		8	10	0.27027	20	0.540541		0.27027	0.540541
	1	1	1	1	1	1	1	1		0	8			37		37
	1	1	1	0	0	1	1	1		0	6
	0	0	0	0	0	0	1	1		0	2		t-test	0.072909
	0	1	0	0	1	0	1	1		0	4
	0	1	1	0	0	0	0	0		0	2
	0	0	0	0	0	0	0	1		0	1
	0	1	0	0	0	0	1	1		0	3
	1	1	1	1	1	1	0	1		0	7
	0	0	0	1	1	1	0	1		0	4
	1	1	1	0	0	0	0	1		0	4
	1	1	1	0	0	0	0	1		0	4
	0	0	0	1	0	1	0	1		0	3
	0	0	0	0	0	0	0	1		0	1
	1	1	1	1	1	1	1	1		0	8
	0	1	0	0	1	1	0	0		0	3
	0	0	0	0	1	1	0	1		0	3
	0	1	1	1	1	0	1	1		0	6
	0	0	0	0	0	0	0	1		0	1
	1	1	1	1	1	1	1	1		0	8
	1	0	1	0	1	1	0	0		0	4
	1	0	1	0	1	0	0	0		0	3
	1	1	1	1	1	1	1	1		0	8
	1	1	1	1	1	1	1	1		1	8
	1	1	1	1	1	1	1	1		1	8
	1	1	1	1	1	1	1	1		1	8
	0	0	0	1	0	1	1	0		0	3
	1	1	1	1	1	1	1	1		0	8
	0	0	0	0	0	1	0	0		0	1
Pre-test	0	0	0	0	0	1	0	0		0	1
Non-suture	8	11	7	5	7	9	9	12
	0.533333	0.733333	0.466667	0.333333	0.466667	0.6	0.6	0.8
Suture	12	12	13	12	14	16	9	16
	0.545455	0.545455	0.590909	0.545455	0.636364	0.727273	0.409091	0.727273
	epidermis	subcutaneous	fascia	deltoid muscle	pectoralis major muscle	cephalic vein	deltoid-pectoral groove	clavicle		other	Identifying surgical anatomy structure
	1	1	1	1	1	1	1	1		0	8
	1	1	1	1	1	1	1	1		0	8
	1	1	1	0	0	1	0	1		0	5
	1	1	1	0	1	1	0	1		0	6
	1	1	1	1	1	1	1	0		0	7
	1	1	1	0	0	1	0	1		0	5
	0	0	0	0	0	1	0	1		0	2
	1	1	1	1	1	0	1	1		0	7
	1	1	1	1	1	1	1	1		0	8
	1	1	0	1	1	1	1	1		0	7
	1	1	1	1	1	1	1	1		0	8
	0	0	0	1	1	1	1	1		0	5
	0	0	0	1	1	1	1	1		0	5
	0	0	0	1	1	0	1	0		0	3
	1	1	1	1	1	1	1	1		1	8
	1	1	1	1	1	1	1	1		0	8
	1	1	0	1	1	1	0	1		0	6
	1	1	1	1	1	1	1	1		0	8
	1	1	1	1	1	1	1	1		0	8
	1	1	1	1	1	1	1	1		0	8
	1	1	1	1	1	1	1	1		0	8
	1	1	1	1	1	1	1	1		0	8
	0	0	0	1	1	0	0	1		0	3
	0	0	0	1	1	0	0	1		0	3
	0	1	1	1	1	0	1	1		0	6
	1	1	1	1	1	1	1	1		0	8
	1	1	1	1	1	1	1	1		0	8
	1	1	1	1	1	1	1	1		0	8
	1	1	1	1	1	1	1	1		0	8
	1	1	1	1	1	1	1	1		0	8
	1	1	1	1	1	1	1	1		1	8
	0	0	0	1	1	1	1	0		0	4
	1	1	1	1	1	1	1	1		1	8
	1	1	1	1	1	1	1	1		0	8
	1	1	1	1	1	1	1	1		1	8
	0	0	0	1	0	0	0	0		0	1
Post-test	1	1	1	0	1	1	0	0		0	5
Non-suture	11	11	10	11	12	13	11	13
	0.733333	0.733333	0.666667	0.733333	0.8	0.866667	0.733333	0.866667
Suture	17	18	17	21	21	18	17	19
	0.772727	0.818182	0.772727	0.954545	0.954545	0.818182	0.772727	0.863636
All	0.009405	0.109767	0.0507944	1.72724e-05	0.000190224	0.0831422	0.000822121	0.160124			7.91499e-05
Non-suture	0.0824179	1	0.271149	0.00856354	0.0191876	0.0405686	0.164318	0.581627			0.00768579
Suture	0.0566188	0.0555467	0.103529	0.00101523	0.0050547	0.492322	0.00232059	0.185789			0.00343334
Post-inter	0.793947	0.563521	0.501384	0.0975138	0.199058	0.697994	0.793947	0.979636
	port fixation	fascia layer	skin close	other	Wound closure number		Wound closure number
	1	1	1	0	3		1	13		0.351351	4	0.108108
	1	1	1	0	3		2	4		0.108108	3	0.0810811
	0	1	0	0	1		3	20		0.540541	30	0.810811
	1	1	1	0	3			37			37
	1	1	1	0	3
	1	0	1	0	2
	1	1	1	0	3
	1	0	0	0	1
	1	0	0	0	1
	1	0	1	0	2
	1	0	0	0	1
	0	0	1	0	1
	1	0	1	0	2
	1	1	1	0	3
	1	1	1	0	3
	1	1	1	0	3
	1	1	1	0	3
	1	1	1	0	3
	1	1	1	0	3
	0	0	1	0	1
	0	0	1	0	1
	1	1	1	0	3
	1	0	0	0	1
	1	1	1	0	3
	1	1	1	0	3
	1	1	1	0	3
	1	1	1	0	3
	0	0	1	0	1
	1	0	0	0	1
	0	0	1	0	1
	1	0	0	0	1
	1	1	1	0	3
	1	1	1	0	3
	1	1	1	0	3
	1	1	1	0	3
	1	1	0	0	2
Post-test	1	0	0	0	1
Non-suture	13	8	11
	0.866667	0.533333	0.733333
Suture	18	14	17
	0.818182	0.636364	0.772727
	port fixation	fascia layer	skin close	other	Wound closure number
	1	1	1	0	3
	1	1	1	0	3
	1	1	1	0	3
	1	1	1	0	3
	1	1	1	0	3
	1	1	1	0	3
	1	1	1	0	3
	1	1	1	0	3
	1	0	0	0	1
	1	0	1	0	2
	1	0	1	0	2
	1	1	1	0	3
	1	1	1	0	3
	1	1	1	0	3
	1	1	1	0	3
	1	1	1	0	3
	1	1	1	0	3
	1	1	1	0	3
	1	1	1	0	3
	1	1	1	0	3
	0	0	1	0	1
	1	1	1	0	3
	0	0	1	0	1
	0	0	1	0	1
	1	1	1	0	3
	1	1	1	0	3
	1	1	1	0	3
	1	1	1	0	3
	1	1	1	0	3
	1	1	1	0	3
	1	1	1	0	3
	1	0	1	0	2
	1	1	1	0	3
	1	1	1	0	3
	1	1	1	0	3
	1	1	1	0	3
Post-test	1	1	1	0	3
Non-suture	15	12	14
	1	0.8	0.933333
Suture	19	18	22
	0.863636	0.818182	1
All	0.262465	0.0187225	0.00326718		0.00321872
Non-suture	0.164318	0.0405686	0.0824179		0.0140071
Suture	0.665194	0.162069	0.0214503		0.0663802
Post-inter	0.0828975	0.89461	0.334282
	Held at 1/2–1/3 from the tip	Angle = 90° ± 20°	Removing the needle along the curve	Using pulley concept or walking along the suture	Correct C loop, complete 1st knot	Inverse loop, complete 2nd knot	All knots laid on the side (not over the incision)
	1	1	1	1	1	1	1	7
	1	1	1	1	1	1	1	7
	1	1	1	1	1	1	1	7
	1	1	1	1	1	1	1	7
	0	0	0	0	1	0	0	1
	1	1	0	0	1	0	0	3
	1	1	1	1	1	1	1	7
	0	1	1	1	0	0	0	3
	1	0	1	0	1	0	0	3
	1	1	1	1	1	1	1	7
	1	1	1	1	1	1	1	7
	1	1	1	1	1	1	1	7
	1	1	1	1	1	1	1	7
	1	1	1	1	1	1	1	7
	1	1	1	1	1	1	1	7
	1	1	1	1	1	1	1	7
	1	1	1	1	1	1	1	7
	1	1	1	1	1	1	1	7
	1	1	1	1	0	0	1	5
	1	1	1	1	1	1	1	7
	1	1	1	1	1	1	1	7
	1	1	1	1	1	1	1	7
	20	20	20	19	20	17	18
	0.909091	0.909091	0.909091	0.863636	0.909091	0.772727	0.818182
	Held at 1/2–1/3 from the tip	Angle = 90° ± 20°	Removing the needle along the curve	Using pulley concept or walking along the suture	Correct C loop, complete 1st knot	Inverse loop, complete 2nd knot	All knots laid on the side (not over the incision)
	1	1	1	1	1	1	1	7
	1	1	1	1	1	1	1	7
	1	1	1	1	1	1	1	7
	1	1	1	1	1	1	0	6
	1	1	1	1	1	1	1	7
	1	1	1	1	1	0	0	5
	1	1	1	1	1	1	1	7
	1	1	1	1	1	1	1	7
	1	1	1	1	1	1	1	7
	1	1	1	1	1	1	1	7
	1	1	1	1	1	1	1	7
	1	1	1	1	1	1	1	7
	1	1	1	1	1	1	1	7
	1	1	1	1	1	1	1	7
	1	1	1	1	1	1	1	7
	1	1	1	1	1	1	1	7
	1	1	1	1	1	1	1	7
	1	1	1	1	1	1	1	7
	1	1	1	1	1	1	1	7
	1	1	1	1	1	1	1	7
	1	1	1	1	1	1	1	7
	1	1	1	1	1	1	1	7
	22	22	22	22	22	21	20
	1	1	1	1	1	0.954545	0.909091
	0.162069	0.162069	0.162069	0.0828975	0.162069	0.0424632	0.328695	0.0501263

## Sheet: pre post test
	Pre-test					Post-test
Indication	non-suture	percentage	suture	percentage		non-suture	percentage	suture	percentage
chemotherapy	15	1	22	1		15	1	22	1
nutrition	0	0	0	0		0	0	0	0
difficulty in venous access	0	0	0	0		0	0	0	0
Anesthesia
IVGA	4	0.266667	0	0		5	0.333333	20	0.909091
LMA	10	0.666667	20	0.909091		9	0.6	2	0.0909091
GA	1	0.0666667	2	0.0909091		1	0.0666667	0	0
Surface landmark identifying
infra-clavicular region	13	0.866667	22	1		15	1	20	0.909091
neck (internal jugular vein)	2	0.133333	0	0		0	0	2	0.0909091
Venous access	non-suture	percentage	suture	percentage		non-suture	percentage	suture	percentage
cephalic vein	7	0.466667	4	0.181818		11	0.733333	16	0.727273
subclavian vein (puncture)	5	0.333333	18	0.818182		3	0.2	6	0.272727
internal jugular vein	3	0.2	0	0		1	0.0666667	0	0
Chest X-ray confirmation for tip location
below carina	4	0.266667	3	0.136364		8	0.533333	15	0.681818
above carina	9	0.6	3	0.136364		4	0.266667	4	0.181818
subclavin vein	2	0.133333	16	0.727273		3	0.2	3	0.136364
Suture material for port fixation
Nylon	8	0.533333	14	0.636364		3	0.2	5	0.227273
Vicryl	2	0.133333	6	0.272727		6	0.4	16	0.727273
Prolene	5	0.333333	2	0.0909091		6	0.4	1	0.0454545
Suture material for fascia and epidermis
Fascia- Nylon; epidermis - Vicryl	3	0.2	0	0		2	0.133333	0	0
Fascia - Vicryl; epidermis - Vicryl	3	0.2	3	0.136364		1	0.0666667	0	0
Fascia - Vicryl; epidermis - Nylon	8	0.533333	19	0.863636		12	0.8	22	1
Fascia - Nylon; epidermis - Nylon	1	0.0666667	0	0		0	0	0	0

## Sheet: RAW DATA
time	1. In the operating room, the educator will contribute more time and energy to teach me.	2. The surgical educator will discuss with me actively before the surgery.	3. I will discuss with the surgical educator actively before the surgery.	4. I will observe before the surgery.	5. I'm satisfied with the educator's teaching content before the surgery.	6. The educator will conduct teaching related to the surgery intraoperatively.	7. The educator will communicate with me during the surgery, instead of aiming to keep the surgery short.	8. The educator will communicate with me during the surgery to enable the surgery to proceed smoothly while allowing me to learn something.	9. I will raise questions appropriately during the surgery.	10. I’m satisfied with the educator's teaching during the surgery.	11. The educator will provide immediate feedback based on my strong points during the surgery.	12. The educator will immediately provide suggestions based on my shortcomings during the surgery.	13. I will discuss with the educator actively about my performance today.	14. I’m satisfied with the educator’s feedback after the surgery.
1/20/2020 11:16:15	strongly agree	strongly agree	agree	agree	strongly agree	strongly agree	strongly disagree	strongly agree	strongly agree	strongly agree	strongly agree	strongly agree	agree	strongly agree
1/20/2020 14:40:53	strongly agree	agree	disagree	neither disagree nor agree	agree	strongly agree	strongly disagree	strongly agree	agree	strongly agree	agree	agree	disagree	strongly agree
1/20/2020 20:25:05	strongly agree	agree	agree	agree	strongly agree	strongly agree	strongly disagree	strongly agree	agree	strongly agree	agree	agree	agree	strongly agree
1/21/2020 21:09:13	agree	neither disagree nor agree	neither disagree nor agree	agree	agree	agree	disagree	agree	agree	agree	agree	agree	agree	agree
1/21/2020 22:11:57	agree	agree	strongly agree	strongly agree	agree	agree	disagree	agree	strongly agree	agree	strongly agree	agree	neither disagree nor agree	agree
1/26/2020 18:21:00	agree	agree	neither disagree nor agree	agree	neither disagree nor agree	agree	disagree	agree	neither disagree nor agree	neither disagree nor agree	neither disagree nor agree	agree	neither disagree nor agree	agree
1/29/2020 21:14:33	agree	agree	agree	neither disagree nor agree	agree	agree	neither disagree nor agree	agree	neither disagree nor agree	agree	agree	agree	agree	strongly agree
1/31/2020 13:33:11	strongly agree	strongly agree	neither disagree nor agree	neither disagree nor agree	strongly agree	strongly agree	strongly disagree	strongly agree	agree	strongly agree	strongly agree	strongly agree	neither disagree nor agree	strongly agree
2/7/2020 17:51:09	agree	agree	neither disagree nor agree	agree	agree	strongly agree	strongly disagree	strongly agree	agree	strongly agree	neither disagree nor agree	agree	neither disagree nor agree	agree
2/7/2020 18:01:59	agree	neither disagree nor agree	agree	agree	neither disagree nor agree	strongly agree	strongly disagree	strongly agree	strongly agree	strongly agree	neither disagree nor agree	agree	strongly disagree	strongly agree
2/10/2020 6:39:45	neither disagree nor agree	neither disagree nor agree	neither disagree nor agree	agree	neither disagree nor agree	neither disagree nor agree	neither disagree nor agree	agree	agree	neither disagree nor agree	agree	agree	agree	agree
2/10/2020 11:47:39	agree	neither disagree nor agree	agree	agree	disagree	strongly disagree	neither disagree nor agree	neither disagree nor agree	agree	disagree	neither disagree nor agree	agree	neither disagree nor agree	neither disagree nor agree
2/20/2020 12:00:29	strongly agree	strongly agree	agree	strongly agree	strongly agree	strongly agree	strongly disagree	strongly agree	agree	strongly agree	strongly agree	strongly agree	agree	strongly agree
3/2/2020 21:13:36	agree	disagree	disagree	agree	neither disagree nor agree	agree	disagree	agree	neither disagree nor agree	agree	disagree	disagree	disagree	neither disagree nor agree
3/2/2020 22:59:00	agree	agree	agree	agree	agree	agree	disagree	agree	agree	agree	neither disagree nor agree	agree	neither disagree nor agree	agree
3/6/2020 14:53:58	neither disagree nor agree	disagree	agree	agree	neither disagree nor agree	disagree	neither disagree nor agree	neither disagree nor agree	agree	disagree	disagree	disagree	neither disagree nor agree	disagree
3/6/2020 15:00:17	strongly agree	strongly agree	strongly agree	strongly agree	strongly agree	strongly agree	strongly agree	strongly agree	strongly agree	strongly agree	strongly agree	strongly agree	strongly agree	strongly agree
3/9/2020 13:51:52	agree	agree	agree	agree	agree	agree	disagree	agree	agree	agree	agree	agree	agree	agree
3/9/2020 17:29:09	strongly agree	strongly agree	strongly agree	strongly agree	strongly agree	strongly agree	strongly agree	strongly agree	strongly agree	strongly agree	strongly agree	strongly agree	strongly agree	strongly agree
3/17/2020 16:41:51	strongly agree	agree	neither disagree nor agree	neither disagree nor agree	agree	strongly agree	disagree	strongly agree	strongly agree	strongly agree	strongly agree	strongly agree	neither disagree nor agree	strongly agree
3/17/2020 17:19:49	strongly agree	strongly agree	strongly agree	agree	strongly agree	strongly agree	strongly agree	strongly agree	strongly agree	strongly agree	agree	strongly agree	agree	strongly agree
